# Supplementary material for: Assessing the diversity and distribution of potential intermediate hosts snails for urogenital schistosomiasis: Bulinus spp. (Gastropoda: Planorbidae) of Lake Victoria
Source: Parasit Vectors. 2020 Aug 14;13:418. doi: 10.1186/s13071-020-04281-1 (PMC7427762; doi:10.1186/s13071-020-04281-1)
Supplement: Supplementary file 1 — Additional file 1: Table S1. Summary of additional sequence data from the crater lakes and other regions retrieved from GenBank with the localities and haplotypes noted. Additionally, the locality, voucher, sequence and haplotype information for the Bulinus species from Lake Victoria studied for the first time herein are also given. Abbreviation: UGSB, University of Giessen Systematics and Biodiversity. [file 13071_2020_4281_MOESM1_ESM.xlsx]

## Sheet: Table S1
Additional file 1: Table S1. Summary of additional sequence data from the crater lakes and other regions retrieved from GenBank with the localities and haplotypes noted. Additionally, the locality, voucher, sequence and haplotype information for the Bulinus species from Lake Victoria studied for the first time herein are also given. Abbreviation: UGSB, University of Giessen Systematics and Biodiv…
Species	Locality	Voucher No/Isolate	Accession No		Reference	Code
			COI	ITS2
B. globosus	Kenya:Kachetu	Kachetu	AM921847	AM921979	Kane et al. [8]	BglobKaKE
B. globosus	Uganda:Moyo	Isolate AE10B	AM921843	AM921969	Kane et al. [8]	BglobMoUGA
B. globosus	Kaprissi Cameroon	Kaprissi Cameroon	KJ157475	KJ157506	Kane et al. [8]	BglobKaCAM
B. globosus	Tanzania, Iringa	AE10B	AM921824	AM921978	Kane et al. [8]	BglobIRITZA
B. globosus	Tanzania: Pemba Island, Kimbun	isolate P65B	AM921830	AM921986	Kane et al. [8]	BglobIPeZNZ
B. globosus	Thiekeene Hulle, Senegal	Isolate 3062	AM921808	AM921967	Kane et al. [8]	BglobThiSEN
B. globosus	Cameroon, Yagoua	Yagoua	KJ157472	KJ157508	Zein-Eddine et al. [36]	BglobYagCAM
B. globosus	Ouroudoukoudje Cameroon		KJ157474		Zein-Eddine et al. [36]	B. globosus_CAM_KJ157474
B. globosus	Kaprissi Cameroon		KJ157475		Zein-Eddine et al. [36]	B. globosus_CAM_KJ157475
B. globosus	Bessoum Cameroon		KJ157476		Zein-Eddine et al. [36]	B. globosus_CAM_KJ157476
B. globosus	Iringa Tanzania	Iringa3010	AM286288	AM921964	Kane et al. [8]	B. globosus_TZA
B. globosus	Pietermaritzburg SAfrica	KKB	AM286290		Kane et al. [8]	B. globosus_SA_AM286290
B. globosus	Moyo Uganda	Bs10	AM286291		Kane et al. [8]	B. globosus_UGA
B. globosus	Mogtedo barrage, Burkina Faso	BS2BF	AM286293		Kane et al. [8]	B. globosus_BNF
B. globosus	Tondia Niger	Bs4	AM286294		Kane et al. [8]	B. globosus_NIGER
B. globosus	Tanzania, Unguja, Kinyasini	isolate AE9B	AM921840	AM921968	Kane et al. [8]	B. globosus_ZNZ
B. globosus	Tanzania, Pemba Island	isolate P58B	AM921828	AM921985	Kane et al. [8]	B. globosus_ZNZ
B. globosus	Machengwe, Pemba Island, Tanzania		AM921829		Kane et al. [8]	B. globosus_ZNZ_AM921829
B. africanus	Durban SAfrica	BaCA1	AM286296	AM921970	Kane et al. [8]	B. africanus_SA
Bulinus sp. K3.03	ADCfarm Kisumu Kenya	K3.03	AM286297		Kane et al. [8]	Bulinus sp. K3.03_AM286297
Bulinus sp. T04em43A	Lake Sagara Tanzania	04em43A	AM286298	AM921962	Kane et al. [8]	Bulinus sp04_TZA
Bulinus sp.	Cawente, Uganda	BfSite13	AM921819	AM921972	Kane et al. [8]	Bulinus sp_CaUGA
B. n. productus	Road to Cawente, Uganda		AM921816		Kane et al. [8]	B.nasutus_UGA_AM921816
B. n. productus	Kahangara B, Tanzania.	KahangaraB	AM286302	AM921990	Kane et al. [8]	B.nasutus_TZA
B. n. productus	Road to Cawente, Uganda	BaSite13B	AM921815	AM921989	Kane et al. [8]	B.nasutus_UGA
B. n. productus	Njombe Rujewa, Tanzania	Isolate Njombe, Rujewa	AM921833	AM921988	Kane et al. [8]	B.nasutus_TZA
B. n. productus	Tanzania, Pemba Island, Vitonguji	isolate P52A	AM921809	AM921984	Kane et al. [8]	B.nasutus_ZNZ
B. tropicus	Peptonoum Cameroon	East3	KJ157494		Zein-Eddine et al. [36]	B. tropicus_CAM_KJ157494
B. tropicus	Uganda: Crater lake Nyamugosani	UGSB 21428	MN551522	MT707224	Tumwebaze et al. [27]	B.tropicus_UGA
B. tropicus	Uganda: Crater lake Kyanga	UGSB 21456	MN551533	MT707225	Tumwebaze et al. [27]	B.tropicus_UGA
B. tropicus	Uganda: Crater lake Kanyangwe	UGSB 22111	MN551554	MT707227	Tumwebaze et al. [27]	B.tropicus_UGA
B. natalensis	Lake Sibaya, South Africa	Bnatal272B	AM921836	AM921976	Kane et al. [8]	B. natalensis_SA
B. nyassanus	Kasankha, Monkey Bay, Lake Malawi	Isolate T41A3	AM921838	AM921977	Kane et al. [8]	B. nyassanus_MLW
B. forskalii	Bengo, Quifangondo, Angola	Isolate 1162	AM286306	AM921961	Kane et al. [8]	B. forskalii_ANG
B. forskalii	Dakar, Senegal	Isolate 1271	AM286307	AM921963	Kane et al. [8]	B. forskalii_SEN
B. forskalii	Lake Albert, Western Uganda		HQ121582		Nalugwa et al. [69]	B. forskalii_UGA_HQ121582
B. forskalii	Lake George, Uganda		HQ121585		Nalugwa et al. [69]	B. forskalii_UGA_HQ121585
B. forskalii	Lake George, Uganda		HQ121586		Nalugwa et al. [69]	B. forskalii_UGA_HQ121586
B. forskalii	Katosho Swamp, Lake Tanganyika, Tanzania		HQ121588		Nalugwa et al. [69]	B. forskalii_TZA_HQ121588
B. forskalii	Lake Tanganyika	T6	HQ121590		Nalugwa et al. [69]	B. forskalii_TZA_HQ121590
B. truncatus	Satoni, Niger	Isolate 3035	AM286316	AM921965	Kane et al. [8]	B. truncatus_NIGER
B. truncatus	Toonya, Lake Albert, Western Uganda	TO	GU176747		Nalugwa et al. [69]	B. truncatus_UGA_GU176747
B. truncatus	Lake Albert, Western Uganda		HQ121561		Nalugwa et al. [72]	B. truncatus_UGA_HQ121561
B. truncatus	Lake Albert, Western Uganda		HQ121563		Nalugwa et al. [72]	B. truncatus_UGA_HQ121563
B. truncatus	Bertoua, Cameroon		KJ135287		Zein-Eddine et al. [36]	B. truncatus_CAM_KJ135287
B. truncatus	Kekem1 Cameroon		KJ135297		Zein-Eddine et al. [36]	B. truncatus_CAM_KJ135297
B. truncatus	Mokolo, Cameroon		KJ135291		Zein-Eddine et al. [36]	B. truncatus_CAM_KJ135291
B. truncatus	Ngaoundere, Cameroon		KJ135294		Zein-Eddine et al. [36]	B. truncatus_CAM_KJ135294
B. truncatus	Gizal, Egypt		KJ135300		Zein-Eddine et al. [36]	B: truncatus_EGY_KJ135300
B. truncatus	Quena, Egypt	Quena1	KJ135304		Zein-Eddine et al. [36]	B. truncatus_EGY_KJ135304
B. truncatus	Diama, Senegal		KJ135306		Zein-Eddine et al. [36]	B. truncatus_SEN_KJ135306
B. truncatus	Ibaro 1, Nigeria	Ibaro1	FN546781		Akinwale et al. [85]	B. truncatus_NIG_FN546781
B. truncatus	Awuru, Nigeria		FN546786		Akinwale et al. 2011	B. truncatus_NIG_FN546786
B. truncatus	Oju Alaro, Nigeria		FN546815		Akinwale et al. 2011	B. truncatus_NIG_FN546815
B. truncatus	Posada Sardinia	Pos	AM286312		Kane et al. [8]	B. truncatus_SDN_AM286312
B. truncatus	Portugal Port		AM286314		Kane et al. [8]	B. truncatus_PTG_AM286314
B. truncatus	Mogtedo barrage, Burkina Faso	BS1BF	AM286315		Kane et al. [8]	B. truncatus_BFS_AM286315
